# Supplementary material for: The Chinese pond mussel Sinanodonta woodiana demographically outperforms European native mussels
Source: Sci Rep. 2021 Aug 23;11:17058. doi: 10.1038/s41598-021-96568-1 (PMC8382766; doi:10.1038/s41598-021-96568-1)
Supplement: Supplementary file 1 — Supplementary Information. [file 41598_2021_96568_MOESM1_ESM.xlsx]

## Sheet: SI Table 1 (2)
Urbańska M, Kamocki A, Kirschenstein M, Ożgo M. The Chinese pond mussel Sinanodonta woodiana demographically outperforms European native mussels. Scientific Reports.
Supplementary Table S1. Shell-length of individual mussels in 2016-2019. Aa, Anodonta anatina; Ac, Anodonta cygnea; Up, Unio pictorum; Sw, Sinanodonta woodiana
Aa_2016	Aa_2017	Aa_2018	Aa_2019	Ac_2016	Ac_2017	Ac_2018	Ac_2019	Up_2016	Up_2017	Up_2018	Up_2019	Sw_2016	Sw_2017	Sw_2018	Sw_2019
51	41	58.8	60.8	78	63	63.4	19.6	48	53	47.5	57.9	76	39	63.9	33.3
53	48	62.5	63.2	82	73	67.2	78.2	49	54	48.1	59.7	76	41	66.6	42.7
71	49	63.6	68.4	83	73	68.2	79.1	57	57	52.1	65.3	86	42	76	49.7
73	51	64.6	68.6	84	74	69.6	79.7	60	61	56.3	66.7	132	55	77.9	54.8
74	52	64.9	69.5	86	77	70.1	80	61	64	56.6	66.8	151	59	80.5	60
74	53	67.7	71.4	86	78	75.2	82.8	61	64	59	71.1	155	78	81.7	60.6
75	54	68.3	71.7	87	81	77.8	82.8	64	66	59.7	73.4		83	82.3	75.4
75	55	69.1	72.9	87	81	83.1	85.6	65	66	60.5	74.2		88	82.8	81.6
77	56	69.3	73.1	88	84	90	86.7	70	68	60.8	74.7		91	85.1	82
77	57	70.6	74.3	90	85	91.6	89.5	70	69	60.9	76.5		93	85.9	82.7
77	57	71.5	75.2	90	85	96.7	91.5	72	70	61.2	76.5		94	86.1	90.4
78	60	72.3	75.5	92	85	99.6	92.8	72	70	61.3	77.3		97	86.7	90.6
78	61	72.4	75.6	94	87	99.8	93	73	70	64.8	79		97	86.7	91.2
78	62	73.2	75.9	95	87	100.5	94.5	73	70	67.3	80.1		98	87.6	91.4
78	69	73.6	77	96	87	100.7	94.8	75	71	67.4	81.1		99	87.6	94.1
79	70	73.8	78.2	96	88	101.1	96.3	75	72	68.9	82.1		101	88.2	95.5
79	70	73.9	78.4	98	88	101.4	99.6	76	72	69.8	82.3		101	88.6	96.4
80	72	74.3	78.8	100	89	102.2	100.9	76	73	70.6	83.1		102	89	98.9
80	72	74.3	79	102	89	102.3	102.8	77	74	72.7	83.8		104	89.6	99.1
80	74	74.6	79.1	104	90	102.6	103.1	78	74	73	84.1		105	90	100.6
80	74	75.1	79.5	105	90	102.6	103.7	78	74	73.1	84.2		105	90.4	102.3
80	75	75.6	79.8	108	90	103.3	104.3	78	74	74.7	84.4		106	92.6	102.7
80	76	76.1	80.1	110	91	105	105.3	79	75	75.2	84.8		108	93.9	103
81	76	76.1	80.3	110	91	105.3	105.9	79	75	75.2	85		109	94.7	104.1
81	76	76.4	80.6	111	91	105.5	106.2	79	75	75.5	85.9		109	94.9	105.4
81	76	76.4	80.7	112	92	105.5	108.5	79	76	75.7	86.1		114	95.4	106.9
81	77	76.6	81.1	113	92	105.9	110.2	79	77	76.1	86.7		117	96.2	108.3
81	77	76.7	81.1	113	92	106	110.5	80	77	76.5	86.7		121	97.6	108.3
82	77	76.7	81.2	114	93	106.4	111.6	80	77	76.5	86.9		123	98.2	108.8
82	77	76.9	81.9	114	93	106.6	112.2	80	78	76.8	87		123	98.2	109.2
82	78	77.6	81.9	115	93	107.5	112.5	80	78	77.5	87.3		125	99.2	109.2
83	78	78.7	82.3	115	94	107.5	112.6	81	78	77.6	87.5		129	101.2	111.4
83	79	78.7	82.5	117	94	108	112.9	81	79	77.7	87.5		131	102.1	113.1
83	79	78.7	82.7	117	94	108.1	113.3	81	79	78.1	87.5		136	102.2	114.5
83	79	79.4	82.9	118	95	108.1	113.4	81	79	78.1	88.1		136	105.6	116.3
83	79	79.6	83.1	120	95	108.6	113.4	82	79	78.1	88.2		137	105.7	116.4
83	80	79.8	83.6	120	95	108.8	113.6	82	80	78.2	88.4		138	106.1	119.2
83	80	80.1	84.1	121	96	109.3	114	82	80	78.4	88.6		138	107	119.7
84	80	80.1	84.1	123	96	110	114.1	82	80	78.5	88.8		144	109.1	120
84	80	80.2	84.4	124	97	111.3	114.3	82	80	78.8	88.9		147	110.8	120.2
84	80	80.2	85.4	124	97	111.6	114.8	82	80	79.3	89		147	112.1	121.7
84	80	80.4	85.8	127	97	112.3	115.5	83	80	79.3	89		148	112.5	128.3
84	81	80.5	85.8	127	97	112.5	115.6	83	80	79.3	89.1		150	112.7	128.9
84	81	80.5	86.1	128	97	112.8	116.1	83	80	79.4	89.3		155	112.8	129.1
84	81	80.6	86.2	128	98	113.2	116.1	83	80	79.6	89.4		155	113.8	129.2
84	81	80.6	86.2	133	99	113.5	116.2	83	80	79.8	89.9		156	114.7	129.9
84	81	80.7	86.9	136	99	113.9	116.6	84	81	79.9	90.1		156	115.9	133.9
84	81	80.7	87	137	99	114	116.8	84	81	80.1	90.2		156	116.1	138.8
85	82	80.9	87.3	137	99	116	117.1	84	82	80.1	90.2		156	116.1	144.5
85	82	80.9	87.6	138	99	116.7	117.7	84	83	80.2	90.7		159	117.1	157
85	82	80.9	87.6	144	99	117.1	117.7	84	83	80.3	90.8		159	118.7	162
86	82	81.2	87.7	149	99	117.1	117.8	85	83	80.5	90.9		160	119.1	163
86	82	81.3	87.8	162	99	117.6	117.8	85	83	80.7	91		164	119.8	169
86	83	81.3	87.8		100	117.6	118.8	85	83	80.7	91		167	120.6	222.5
86	83	81.4	87.9		100	117.7	119	85	83	80.9	91.5			121
86	83	81.4	88		100	118.7	119.3	86	84	81	91.5			121.8
86	83	81.8	88.2		101	119.4	119.6	86	84	81.2	92			122.8
86	83	81.9	88.2		101	120	119.8	86	84	81.6	92			126.3
86	83	82.3	88.2		101	120.1	120.1	86	84	81.8	92.1			126.4
86	83	82.3	88.3		101	120.5	120.9	86	85	82	92.2			129.1
86	83	82.4	88.3		101	120.7	121.6	87	85	82.1	92.3			130.1
86	83	82.6	88.4		102	121.2	122.3	88	86	82.1	92.6			130.7
86	84	82.9	88.6		103	122	122.4	88	86	82.2	92.8			130.8
86	84	82.9	88.7		103	122.1	123.9	88	86	82.2	93			130.9
86	84	83	89		103	122.2	125.6	88	87	82.2	93			133.1
86	84	83.7	89.2		104	123.1	126.3	88	87	82.3	93			133.7
87	84	83.7	89.3		105	123.3	126.3	88	87	82.3	93.1			138.3
87	84	83.7	89.4		105	123.5	126.4	89	87	82.5	93.5			140.6
87	84	83.8	89.5		106	123.7	128	89	87	82.5	93.6			142.6
87	84	83.9	89.6		106	124.4	128.2	89	87	82.6	93.7			143.4
87	84	83.9	89.7		106	124.6	128.4	89	88	82.9	93.8			145.7
87	85	84	89.8		107	124.7	130.7	89	88	83.2	93.8			145.8
88	85	84.1	90		107	124.9	132.1	89	88	83.2	93.9			148
88	85	84.1	90		108	125.6	132.2	90	88	83.4	94.1			152.1
88	85	84.3	90.2		108	125.7	133.3	90	88	83.4	94.2			152.3
88	85	84.4	90.2		109	126.8	133.9	90	88	83.6	94.2			160
88	85	84.6	90.3		110	126.9	135.3	90	88	83.6	94.2			161
88	85	84.7	90.5		110	127.1	135.7	90	89	84	94.2			164
88	85	84.8	90.7		110	127.2	135.8	90	89	84.1	94.3			164
89	85	84.9	90.7		114	127.4	137.3	90	89	84.2	94.8			164
89	86	85	90.9		114	127.5	137.7	91	89	84.3	94.9			166
89	86	85	91		114	128	138.7	91	89	84.3	94.9			167
89	86	85.2	91.1		115	128.8	139.2	91	89	84.4	94.9			169
89	86	85.2	91.1		115	129.3	139.8	92	89	84.4	95.3			169
89	86	85.3	91.2		116	129.9	144.9	92	89	84.5	95.4			169
90	87	85.3	91.4		116	131.6	146.5	92	89	84.7	95.6			172
90	87	85.4	91.4		116	131.7	147.3	92	90	84.7	95.7			174
90	87	85.4	91.4		117	132.4	155.9	92	90	84.7	96			175
90	87	85.6	91.4		118	132.7		92	90	84.7	96.3			179
90	87	85.6	91.5		118	133.3		92	90	84.9	96.4			185
90	87	85.7	91.6		119	133.7		92	90	84.9	96.6			188
90	87	85.7	91.7		119	134		92	90	84.9	96.8			190
91	87	85.8	91.8		119	134.1		93	91	85	97.2			190
91	87	85.8	91.9		119	134.7		93	91	85	97.4			192
91	87	85.9	91.9		120	135.1		93	91	85.1	97.4			199
91	88	85.9	91.9		120	135.4		93	91	85.3	97.4
92	88	85.9	91.9		121	135.5		93	91	85.3	97.6
92	88	86	92.1		121	135.5		94	91	85.3	97.8
92	88	86	92.1		122	135.9		94	91	85.3	97.8
92	88	86.1	92.2		122	137		95	91	85.4	97.9
93	88	86.2	92.3		122	137.8		95	91	85.5	98.6
93	88	86.2	92.3		123	138.8		95	92	85.6	98.6
93	88	86.3	92.3		125	139.2		96	92	85.6	98.9
93	88	86.4	92.5		125	139.5		97	92	85.8	99
94	88	86.4	92.5		126	140.6		98	92	86	99.1
94	88	86.5	92.5		126	141.5		98	92	86	99.2
94	88	86.5	92.6		126	141.7		98	92	86	99.4
94	89	86.5	92.7		126	142		98	92	86	100.2
94	89	86.6	92.8		127	142.4		98	93	86	100.2
94	89	86.7	93.2		127	143.4		99	93	86.2	100.4
94	89	86.7	93.3		127	143.8		99	93	86.2	100.5
95	89	86.8	93.6		129	145.8		100	93	86.3	100.6
95	89	87	93.7		129	149.2		100	94	86.6	100.8
95	89	87	93.9		130	150		100	94	86.6	101.4
95	89	87	94		130	157		100	94	86.7	101.5
95	89	87.2	94		133			102	94	87.1	101.8
96	89	87.5	94		133			102	94	87.1	101.8
96	90	87.6	94		134			102	94	87.2	101.9
96	90	87.6	94.1		136			103	94	87.2	102.3
96	90	87.7	94.2		136			103	94	87.3	102.5
96	90	87.8	94.2		137			104	95	87.4	102.5
97	90	87.9	94.3		137			104	95	87.5	102.8
98	90	88	94.3		138			104	95	87.5	103.2
98	90	88	94.4		138			105	95	87.5	103.2
98	90	88	94.4		138			106	95	87.6	103.2
98	90	88	94.5		141			106	95	87.7	103.4
98	90	88	94.6		142			107	96	87.7	103.5
98	90	88.1	94.8		146			113	96	87.7	104.2
99	90	88.1	94.8		149			114	96	87.8	104.3
99	90	88.1	94.9					131	96	87.9	104.3
100	91	88.1	94.9						96	87.9	104.9
100	91	88.1	94.9						96	88.2	105.1
100	91	88.2	95						96	88.2	105.2
101	91	88.3	95.2						96	88.3	105.3
101	92	88.3	95.4						96	88.5	105.3
102	92	88.4	95.5						97	88.6	105.3
102	92	88.5	95.6						97	88.6	105.6
103	92	88.5	95.8						97	88.6	105.6
103	92	88.5	95.8						97	88.6	105.7
103	92	88.5	95.9						98	88.6	106.2
103	92	88.6	96.1						98	88.7	106.2
104	92	88.7	96.2						98	88.7	106.5
104	92	88.8	96.2						99	88.7	107.1
105	92	88.8	96.2						100	88.8	107.3
106	93	88.9	96.3						100	88.8	107.3
106	93	89	96.4						100	88.8	108.5
106	93	89.1	96.5						100	88.9	109.5
107	93	89.2	96.5						100	88.9	109.9
107	93	89.2	96.7						100	88.9	110.2
107	93	89.4	96.7						100	88.9	111.1
108	93	89.4	96.8						100	89	112.1
109	93	89.4	96.8						101	89	112.8
111	93	89.5	96.9						102	89.1	113.2
111	94	89.5	96.9						103	89.2	114.3
119	94	89.5	97						104	89.3	118.7
120	94	89.6	97.1						106	89.3	127.1
126	94	89.7	97.1						107	89.4
	94	89.8	97.2						107	89.5
	94	89.9	97.3						108	89.5
	94	90.1	97.3						108	89.6
	94	90.1	97.4						115	89.6
	95	90.1	97.5							89.6
	95	90.2	97.5							89.7
	95	90.3	97.5							89.7
	95	90.4	97.6							89.7
	95	90.4	97.6							89.8
	95	90.6	97.6							89.9
	96	90.7	97.6							89.9
	96	90.7	97.8							90
	96	90.7	97.9							90.1
	96	90.8	98							90.1
	96	90.8	98							90.1
	97	90.8	98.2							90.3
	97	90.8	98.2							90.3
	97	90.9	98.3							90.4
	97	91	98.3							90.4
	97	91	98.4							90.5
	97	91	98.5							91
	97	91.1	98.8							91
	98	91.3	98.8							91.1
	98	91.3	99							91.2
	98	91.3	99							91.3
	98	91.5	99							91.3
	98	91.5	99.1							91.4
	98	91.5	99.2							91.4
	98	91.7	99.2							91.5
	98	91.7	99.3							91.5
	99	91.8	99.3							91.6
	99	91.9	99.4							91.6
	99	91.9	99.4							91.6
	99	91.9	99.4							91.7
	99	92	99.4							91.8
	99	92	99.4							91.8
	99	92	99.6							91.8
	99	92.1	99.6							92
	100	92.1	99.8							92.1
	100	92.1	99.8							92.2
	100	92.1	99.9							92.3
	100	92.1	99.9							92.3
	100	92.2	100							92.3
	100	92.3	100.2							92.3
	100	92.3	100.3							92.4
	100	92.4	100.3							92.4
	100	92.4	100.4							92.5
	100	92.5	100.4							92.5
	100	92.5	100.4							92.5
	101	92.5	100.4							92.5
	101	92.7	100.5							92.5
	101	92.8	100.5							92.5
	102	92.8	100.5							92.6
	102	92.8	100.7							92.8
	102	92.9	100.8							93.1
	103	93	100.8							93.1
	103	93.1	100.8							93.1
	103	93.1	100.8							93.1
	103	93.1	100.9							93.1
	104	93.1	101							93.1
	104	93.3	101							93.2
	104	93.3	101.1							93.3
	104	93.4	101.2							93.4
	104	93.4	101.3							93.4
	105	93.4	101.3							93.4
	105	93.4	101.4							93.5
	105	93.5	101.4							93.5
	105	93.5	101.5							93.6
	106	93.6	101.8							93.6
	106	93.9	101.9							93.7
	106	93.9	102							93.7
	106	94	102.3							93.9
	107	94.1	102.5							94
	108	94.2	102.5							94.1
	108	94.3	102.5							94.1
	109	94.3	102.8							94.1
	110	94.3	102.8							94.3
	111	94.3	102.9							94.3
	112	94.4	103.1							94.4
	112	94.4	103.1							94.5
	113	94.4	103.1							94.5
	113	94.4	103.1							94.5
	114	94.5	103.2							94.6
	114	94.6	103.4							94.6
	115	94.8	103.4							94.6
	118	94.8	103.6							94.6
	122	94.8	103.6							94.7
	131	94.9	103.6							94.8
		95	103.7							94.9
		95	103.7							95.1
		95.1	103.8							95.3
		95.1	104							95.3
		95.2	104.3							95.3
		95.2	104.5							95.4
		95.4	105.1							95.6
		95.5	105.2							95.6
		95.5	105.2							95.7
		95.5	105.3							95.7
		95.7	105.3							95.8
		95.7	105.3							95.8
		95.8	105.4							95.9
		95.8	105.4							95.9
		95.8	105.4							96
		95.8	106							96
		95.9	106.6							96
		95.9	107.1							96.1
		96	107.1							96.2
		96.1	107.1							96.3
		96.1	107.4							96.3
		96.3	107.8							96.4
		96.3	108.1							96.4
		96.4	108.3							96.4
		96.4	108.3							96.5
		96.4	108.9							96.6
		96.4	109.5							96.6
		96.5	109.8							96.7
		96.5	110.2							96.8
		96.6	110.5							96.8
		96.7	110.6							96.8
		96.7	110.9							96.9
		96.8	111.2							96.9
		96.8	111.2							96.9
		97	111.5							97
		97.1	111.7							97
		97.3	112.3							97
		97.3	112.4							97
		97.3	113.9							97.2
		97.4	115							97.3
		97.5	115.2							97.3
		97.5	115.7							97.3
		97.6	116.4							97.4
		97.6	117.7							97.5
		97.6	117.7							97.5
		97.8	118.1							97.6
		97.8	118.7							97.7
		97.9	127.8							97.8
		98.2	128.4							97.8
		98.2								98
		98.3								98.2
		98.3								98.2
		98.3								98.3
		98.5								98.4
		98.5								98.4
		98.5								98.4
		98.5								98.4
		98.6								98.5
		98.6								98.6
		98.6								98.7
		98.7								98.7
		98.8								98.7
		98.9								98.8
		98.9								98.8
		98.9								98.9
		99								98.9
		99.1								98.9
		99.2								98.9
		99.2								98.9
		99.2								99
		99.3								99
		99.3								99.1
		99.3								99.1
		99.3								99.3
		99.4								99.5
		99.6								99.7
		99.8								99.7
		100								99.9
		100								100
		100.1								100.1
		100.1								100.2
		100.1								100.4
		100.2								100.4
		100.2								100.6
		100.2								100.7
		100.3								100.8
		100.3								100.8
		100.3								101.2
		100.4								101.2
		100.4								101.4
		100.4								101.5
		100.5								101.7
		100.6								101.8
		100.7								101.8
		100.7								101.9
		100.8								102
		100.8								102
		100.8								102.2
		100.9								102.3
		100.9								102.3
		100.9								102.5
		101.1								102.5
		101.1								102.5
		101.3								102.6
		101.4								102.7
		101.4								102.8
		101.5								102.9
		101.6								103.2
		101.6								103.4
		101.6								103.5
		101.6								103.9
		101.7								104.1
		101.7								104.2
		101.8								104.3
		101.9								104.3
		101.9								104.5
		101.9								104.5
		102.2								104.8
		102.2								105
		102.3								105.3
		102.4								105.5
		102.4								105.7
		102.5								105.9
		102.5								105.9
		102.5								106
		102.7								106.4
		102.7								106.5
		102.7								106.5
		102.9								106.5
		102.9								107.4
		102.9								107.6
		102.9								107.8
		103								108.3
		103.4								109
		103.5								109.4
		103.5								109.5
		103.6								110
		103.8								110.4
		103.9								110.7
		103.9								110.7
		104								111.3
		104.2								111.3
		104.3								112.6
		104.6								113.5
		104.7								113.8
		104.7								116.4
		104.7								119.3
		104.8								121.9
		105.2								126.4
		105.4								131.1
		105.7
		105.8
		105.9
		106
		106.1
		106.1
		106.1
		106.2
		106.3
		106.5
		106.6
		106.9
		107.4
		107.5
		107.6
		107.7
		108.1
		108.4
		108.4
		108.8
		108.9
		108.9
		108.9
		109.5
		109.7
		109.7
		110
		110.1
		110.5
		110.8
		110.8
		110.9
		111
		111.6
		111.8
		111.9
		112.5
		112.7
		113
		113.8
		114.7
		115.1
		116.3
		116.5
		116.6
		117.2
		118.1
		118.7
		118.8
		120
		120.2
		127.4
		150.1

## Sheet: SI Table 1
Urbańska M, Kamocki A, Kirschenstein M, Ożgo M. The Chinese pond mussel Sinanodonta woodiana demographically outperforms European native mussels. Scientific Reports.
Supplementary Table S1. Shell-length of individual mussels in 2016-2019. Aa, Anodonta anatina; Ac, Anodonta cygnea; Up, Unio pictorum; Sw, Sinanodonta woodiana
	Aa_2016			Aa_2017			Aa_2018			Aa_2019			Ac_2016			2017			Ac_2018			Ac_2019			Up_2016			Up_2017			Up_2018			Up_2019			Sw_2016			Sw_2017			Sw_2018			Sw_2019
Aa_16	51		Aa_17	41		Aa_18	58.8		Aa_19	60.8		Ac_16	78		Ac_17	63		Ac_18	63.4		Ac_19	19.6		Up_16	48		Up_17	53		Up_18	47.5		Up_19	57.9		Sw_16	76		Sw_17	39		Sw_18	63.9		Sw_19	33.3
Aa_16	53		Aa_17	48		Aa_18	62.5		Aa_19	63.2		Ac_16	82		Ac_17	73		Ac_18	67.2		Ac_19	78.2		Up_16	49		Up_17	54		Up_18	48.1		Up_19	59.7		Sw_16	76		Sw_17	41		Sw_18	66.6		Sw_19	42.7
Aa_16	71		Aa_17	49		Aa_18	63.6		Aa_19	68.4		Ac_16	83		Ac_17	73		Ac_18	68.2		Ac_19	79.1		Up_16	57		Up_17	57		Up_18	52.1		Up_19	65.3		Sw_16	86		Sw_17	42		Sw_18	76		Sw_19	49.7
Aa_16	73		Aa_17	51		Aa_18	64.6		Aa_19	68.6		Ac_16	84		Ac_17	74		Ac_18	69.6		Ac_19	79.7		Up_16	60		Up_17	61		Up_18	56.3		Up_19	66.7		Sw_16	132		Sw_17	55		Sw_18	77.9		Sw_19	54.8
Aa_16	74		Aa_17	52		Aa_18	64.9		Aa_19	69.5		Ac_16	86		Ac_17	77		Ac_18	70.1		Ac_19	80		Up_16	61		Up_17	64		Up_18	56.6		Up_19	66.8		Sw_16	151		Sw_17	59		Sw_18	80.5		Sw_19	60
Aa_16	74		Aa_17	53		Aa_18	67.7		Aa_19	71.4		Ac_16	86		Ac_17	78		Ac_18	75.2		Ac_19	82.8		Up_16	61		Up_17	64		Up_18	59		Up_19	71.1		Sw_16	155		Sw_17	78		Sw_18	81.7		Sw_19	60.6
Aa_16	75		Aa_17	54		Aa_18	68.3		Aa_19	71.7		Ac_16	87		Ac_17	81		Ac_18	77.8		Ac_19	82.8		Up_16	64		Up_17	66		Up_18	59.7		Up_19	73.4					Sw_17	83		Sw_18	82.3		Sw_19	75.4
Aa_16	75		Aa_17	55		Aa_18	69.1		Aa_19	72.9		Ac_16	87		Ac_17	81		Ac_18	83.1		Ac_19	85.6		Up_16	65		Up_17	66		Up_18	60.5		Up_19	74.2					Sw_17	88		Sw_18	82.8		Sw_19	81.6
Aa_16	77		Aa_17	56		Aa_18	69.3		Aa_19	73.1		Ac_16	88		Ac_17	84		Ac_18	90		Ac_19	86.7		Up_16	70		Up_17	68		Up_18	60.8		Up_19	74.7					Sw_17	91		Sw_18	85.1		Sw_19	82
Aa_16	77		Aa_17	57		Aa_18	70.6		Aa_19	74.3		Ac_16	90		Ac_17	85		Ac_18	91.6		Ac_19	89.5		Up_16	70		Up_17	69		Up_18	60.9		Up_19	76.5					Sw_17	93		Sw_18	85.9		Sw_19	82.7
Aa_16	77		Aa_17	57		Aa_18	71.5		Aa_19	75.2		Ac_16	90		Ac_17	85		Ac_18	96.7		Ac_19	91.5		Up_16	72		Up_17	70		Up_18	61.2		Up_19	76.5					Sw_17	94		Sw_18	86.1		Sw_19	90.4
Aa_16	78		Aa_17	60		Aa_18	72.3		Aa_19	75.5		Ac_16	92		Ac_17	85		Ac_18	99.6		Ac_19	92.8		Up_16	72		Up_17	70		Up_18	61.3		Up_19	77.3					Sw_17	97		Sw_18	86.7		Sw_19	90.6
Aa_16	78		Aa_17	61		Aa_18	72.4		Aa_19	75.6		Ac_16	94		Ac_17	87		Ac_18	99.8		Ac_19	93		Up_16	73		Up_17	70		Up_18	64.8		Up_19	79					Sw_17	97		Sw_18	86.7		Sw_19	91.2
Aa_16	78		Aa_17	62		Aa_18	73.2		Aa_19	75.9		Ac_16	95		Ac_17	87		Ac_18	100.5		Ac_19	94.5		Up_16	73		Up_17	70		Up_18	67.3		Up_19	80.1					Sw_17	98		Sw_18	87.6		Sw_19	91.4
Aa_16	78		Aa_17	69		Aa_18	73.6		Aa_19	77		Ac_16	96		Ac_17	87		Ac_18	100.7		Ac_19	94.8		Up_16	75		Up_17	71		Up_18	67.4		Up_19	81.1					Sw_17	99		Sw_18	87.6		Sw_19	94.1
Aa_16	79		Aa_17	70		Aa_18	73.8		Aa_19	78.2		Ac_16	96		Ac_17	88		Ac_18	101.1		Ac_19	96.3		Up_16	75		Up_17	72		Up_18	68.9		Up_19	82.1					Sw_17	101		Sw_18	88.2		Sw_19	95.5
Aa_16	79		Aa_17	70		Aa_18	73.9		Aa_19	78.4		Ac_16	98		Ac_17	88		Ac_18	101.4		Ac_19	99.6		Up_16	76		Up_17	72		Up_18	69.8		Up_19	82.3					Sw_17	101		Sw_18	88.6		Sw_19	96.4
Aa_16	80		Aa_17	72		Aa_18	74.3		Aa_19	78.8		Ac_16	100		Ac_17	89		Ac_18	102.2		Ac_19	100.9		Up_16	76		Up_17	73		Up_18	70.6		Up_19	83.1					Sw_17	102		Sw_18	89		Sw_19	98.9
Aa_16	80		Aa_17	72		Aa_18	74.3		Aa_19	79		Ac_16	102		Ac_17	89		Ac_18	102.3		Ac_19	102.8		Up_16	77		Up_17	74		Up_18	72.7		Up_19	83.8					Sw_17	104		Sw_18	89.6		Sw_19	99.1
Aa_16	80		Aa_17	74		Aa_18	74.6		Aa_19	79.1		Ac_16	104		Ac_17	90		Ac_18	102.6		Ac_19	103.1		Up_16	78		Up_17	74		Up_18	73		Up_19	84.1					Sw_17	105		Sw_18	90		Sw_19	100.6
Aa_16	80		Aa_17	74		Aa_18	75.1		Aa_19	79.5		Ac_16	105		Ac_17	90		Ac_18	102.6		Ac_19	103.7		Up_16	78		Up_17	74		Up_18	73.1		Up_19	84.2					Sw_17	105		Sw_18	90.4		Sw_19	102.3
Aa_16	80		Aa_17	75		Aa_18	75.6		Aa_19	79.8		Ac_16	108		Ac_17	90		Ac_18	103.3		Ac_19	104.3		Up_16	78		Up_17	74		Up_18	74.7		Up_19	84.4					Sw_17	106		Sw_18	92.6		Sw_19	102.7
Aa_16	80		Aa_17	76		Aa_18	76.1		Aa_19	80.1		Ac_16	110		Ac_17	91		Ac_18	105		Ac_19	105.3		Up_16	79		Up_17	75		Up_18	75.2		Up_19	84.8					Sw_17	108		Sw_18	93.9		Sw_19	103
Aa_16	81		Aa_17	76		Aa_18	76.1		Aa_19	80.3		Ac_16	110		Ac_17	91		Ac_18	105.3		Ac_19	105.9		Up_16	79		Up_17	75		Up_18	75.2		Up_19	85					Sw_17	109		Sw_18	94.7		Sw_19	104.1
Aa_16	81		Aa_17	76		Aa_18	76.4		Aa_19	80.6		Ac_16	111		Ac_17	91		Ac_18	105.5		Ac_19	106.2		Up_16	79		Up_17	75		Up_18	75.5		Up_19	85.9					Sw_17	109		Sw_18	94.9		Sw_19	105.4
Aa_16	81		Aa_17	76		Aa_18	76.4		Aa_19	80.7		Ac_16	112		Ac_17	92		Ac_18	105.5		Ac_19	108.5		Up_16	79		Up_17	76		Up_18	75.7		Up_19	86.1					Sw_17	114		Sw_18	95.4		Sw_19	106.9
Aa_16	81		Aa_17	77		Aa_18	76.6		Aa_19	81.1		Ac_16	113		Ac_17	92		Ac_18	105.9		Ac_19	110.2		Up_16	79		Up_17	77		Up_18	76.1		Up_19	86.7					Sw_17	117		Sw_18	96.2		Sw_19	108.3
Aa_16	81		Aa_17	77		Aa_18	76.7		Aa_19	81.1		Ac_16	113		Ac_17	92		Ac_18	106		Ac_19	110.5		Up_16	80		Up_17	77		Up_18	76.5		Up_19	86.7					Sw_17	121		Sw_18	97.6		Sw_19	108.3
Aa_16	82		Aa_17	77		Aa_18	76.7		Aa_19	81.2		Ac_16	114		Ac_17	93		Ac_18	106.4		Ac_19	111.6		Up_16	80		Up_17	77		Up_18	76.5		Up_19	86.9					Sw_17	123		Sw_18	98.2		Sw_19	108.8
Aa_16	82		Aa_17	77		Aa_18	76.9		Aa_19	81.9		Ac_16	114		Ac_17	93		Ac_18	106.6		Ac_19	112.2		Up_16	80		Up_17	78		Up_18	76.8		Up_19	87					Sw_17	123		Sw_18	98.2		Sw_19	109.2
Aa_16	82		Aa_17	78		Aa_18	77.6		Aa_19	81.9		Ac_16	115		Ac_17	93		Ac_18	107.5		Ac_19	112.5		Up_16	80		Up_17	78		Up_18	77.5		Up_19	87.3					Sw_17	125		Sw_18	99.2		Sw_19	109.2
Aa_16	83		Aa_17	78		Aa_18	78.7		Aa_19	82.3		Ac_16	115		Ac_17	94		Ac_18	107.5		Ac_19	112.6		Up_16	81		Up_17	78		Up_18	77.6		Up_19	87.5					Sw_17	129		Sw_18	101.2		Sw_19	111.4
Aa_16	83		Aa_17	79		Aa_18	78.7		Aa_19	82.5		Ac_16	117		Ac_17	94		Ac_18	108		Ac_19	112.9		Up_16	81		Up_17	79		Up_18	77.7		Up_19	87.5					Sw_17	131		Sw_18	102.1		Sw_19	113.1
Aa_16	83		Aa_17	79		Aa_18	78.7		Aa_19	82.7		Ac_16	117		Ac_17	94		Ac_18	108.1		Ac_19	113.3		Up_16	81		Up_17	79		Up_18	78.1		Up_19	87.5					Sw_17	136		Sw_18	102.2		Sw_19	114.5
Aa_16	83		Aa_17	79		Aa_18	79.4		Aa_19	82.9		Ac_16	118		Ac_17	95		Ac_18	108.1		Ac_19	113.4		Up_16	81		Up_17	79		Up_18	78.1		Up_19	88.1					Sw_17	136		Sw_18	105.6		Sw_19	116.3
Aa_16	83		Aa_17	79		Aa_18	79.6		Aa_19	83.1		Ac_16	120		Ac_17	95		Ac_18	108.6		Ac_19	113.4		Up_16	82		Up_17	79		Up_18	78.1		Up_19	88.2					Sw_17	137		Sw_18	105.7		Sw_19	116.4
Aa_16	83		Aa_17	80		Aa_18	79.8		Aa_19	83.6		Ac_16	120		Ac_17	95		Ac_18	108.8		Ac_19	113.6		Up_16	82		Up_17	80		Up_18	78.2		Up_19	88.4					Sw_17	138		Sw_18	106.1		Sw_19	119.2
Aa_16	83		Aa_17	80		Aa_18	80.1		Aa_19	84.1		Ac_16	121		Ac_17	96		Ac_18	109.3		Ac_19	114		Up_16	82		Up_17	80		Up_18	78.4		Up_19	88.6					Sw_17	138		Sw_18	107		Sw_19	119.7
Aa_16	84		Aa_17	80		Aa_18	80.1		Aa_19	84.1		Ac_16	123		Ac_17	96		Ac_18	110		Ac_19	114.1		Up_16	82		Up_17	80		Up_18	78.5		Up_19	88.8					Sw_17	144		Sw_18	109.1		Sw_19	120
Aa_16	84		Aa_17	80		Aa_18	80.2		Aa_19	84.4		Ac_16	124		Ac_17	97		Ac_18	111.3		Ac_19	114.3		Up_16	82		Up_17	80		Up_18	78.8		Up_19	88.9					Sw_17	147		Sw_18	110.8		Sw_19	120.2
Aa_16	84		Aa_17	80		Aa_18	80.2		Aa_19	85.4		Ac_16	124		Ac_17	97		Ac_18	111.6		Ac_19	114.8		Up_16	82		Up_17	80		Up_18	79.3		Up_19	89					Sw_17	147		Sw_18	112.1		Sw_19	121.7
Aa_16	84		Aa_17	80		Aa_18	80.4		Aa_19	85.8		Ac_16	127		Ac_17	97		Ac_18	112.3		Ac_19	115.5		Up_16	83		Up_17	80		Up_18	79.3		Up_19	89					Sw_17	148		Sw_18	112.5		Sw_19	128.3
Aa_16	84		Aa_17	81		Aa_18	80.5		Aa_19	85.8		Ac_16	127		Ac_17	97		Ac_18	112.5		Ac_19	115.6		Up_16	83		Up_17	80		Up_18	79.3		Up_19	89.1					Sw_17	150		Sw_18	112.7		Sw_19	128.9
Aa_16	84		Aa_17	81		Aa_18	80.5		Aa_19	86.1		Ac_16	128		Ac_17	97		Ac_18	112.8		Ac_19	116.1		Up_16	83		Up_17	80		Up_18	79.4		Up_19	89.3					Sw_17	155		Sw_18	112.8		Sw_19	129.1
Aa_16	84		Aa_17	81		Aa_18	80.6		Aa_19	86.2		Ac_16	128		Ac_17	98		Ac_18	113.2		Ac_19	116.1		Up_16	83		Up_17	80		Up_18	79.6		Up_19	89.4					Sw_17	155		Sw_18	113.8		Sw_19	129.2
Aa_16	84		Aa_17	81		Aa_18	80.6		Aa_19	86.2		Ac_16	133		Ac_17	99		Ac_18	113.5		Ac_19	116.2		Up_16	83		Up_17	80		Up_18	79.8		Up_19	89.9					Sw_17	156		Sw_18	114.7		Sw_19	129.9
Aa_16	84		Aa_17	81		Aa_18	80.7		Aa_19	86.9		Ac_16	136		Ac_17	99		Ac_18	113.9		Ac_19	116.6		Up_16	84		Up_17	81		Up_18	79.9		Up_19	90.1					Sw_17	156		Sw_18	115.9		Sw_19	133.9
Aa_16	84		Aa_17	81		Aa_18	80.7		Aa_19	87		Ac_16	137		Ac_17	99		Ac_18	114		Ac_19	116.8		Up_16	84		Up_17	81		Up_18	80.1		Up_19	90.2					Sw_17	156		Sw_18	116.1		Sw_19	138.8
Aa_16	85		Aa_17	82		Aa_18	80.9		Aa_19	87.3		Ac_16	137		Ac_17	99		Ac_18	116		Ac_19	117.1		Up_16	84		Up_17	82		Up_18	80.1		Up_19	90.2					Sw_17	156		Sw_18	116.1		Sw_19	144.5
Aa_16	85		Aa_17	82		Aa_18	80.9		Aa_19	87.6		Ac_16	138		Ac_17	99		Ac_18	116.7		Ac_19	117.7		Up_16	84		Up_17	83		Up_18	80.2		Up_19	90.7					Sw_17	159		Sw_18	117.1		Sw_19	157
Aa_16	85		Aa_17	82		Aa_18	80.9		Aa_19	87.6		Ac_16	144		Ac_17	99		Ac_18	117.1		Ac_19	117.7		Up_16	84		Up_17	83		Up_18	80.3		Up_19	90.8					Sw_17	159		Sw_18	118.7		Sw_19	162
Aa_16	86		Aa_17	82		Aa_18	81.2		Aa_19	87.7		Ac_16	149		Ac_17	99		Ac_18	117.1		Ac_19	117.8		Up_16	85		Up_17	83		Up_18	80.5		Up_19	90.9					Sw_17	160		Sw_18	119.1		Sw_19	163
Aa_16	86		Aa_17	82		Aa_18	81.3		Aa_19	87.8		Ac_16	162		Ac_17	99		Ac_18	117.6		Ac_19	117.8		Up_16	85		Up_17	83		Up_18	80.7		Up_19	91					Sw_17	164		Sw_18	119.8		Sw_19	169
Aa_16	86		Aa_17	83		Aa_18	81.3		Aa_19	87.8					Ac_17	100		Ac_18	117.6		Ac_19	118.8		Up_16	85		Up_17	83		Up_18	80.7		Up_19	91					Sw_17	167		Sw_18	120.6		Sw_19	222.5
Aa_16	86		Aa_17	83		Aa_18	81.4		Aa_19	87.9					Ac_17	100		Ac_18	117.7		Ac_19	119		Up_16	85		Up_17	83		Up_18	80.9		Up_19	91.5								Sw_18	121
Aa_16	86		Aa_17	83		Aa_18	81.4		Aa_19	88					Ac_17	100		Ac_18	118.7		Ac_19	119.3		Up_16	86		Up_17	84		Up_18	81		Up_19	91.5								Sw_18	121.8
Aa_16	86		Aa_17	83		Aa_18	81.8		Aa_19	88.2					Ac_17	101		Ac_18	119.4		Ac_19	119.6		Up_16	86		Up_17	84		Up_18	81.2		Up_19	92								Sw_18	122.8
Aa_16	86		Aa_17	83		Aa_18	81.9		Aa_19	88.2					Ac_17	101		Ac_18	120		Ac_19	119.8		Up_16	86		Up_17	84		Up_18	81.6		Up_19	92								Sw_18	126.3
Aa_16	86		Aa_17	83		Aa_18	82.3		Aa_19	88.2					Ac_17	101		Ac_18	120.1		Ac_19	120.1		Up_16	86		Up_17	84		Up_18	81.8		Up_19	92.1								Sw_18	126.4
Aa_16	86		Aa_17	83		Aa_18	82.3		Aa_19	88.3					Ac_17	101		Ac_18	120.5		Ac_19	120.9		Up_16	86		Up_17	85		Up_18	82		Up_19	92.2								Sw_18	129.1
Aa_16	86		Aa_17	83		Aa_18	82.4		Aa_19	88.3					Ac_17	101		Ac_18	120.7		Ac_19	121.6		Up_16	87		Up_17	85		Up_18	82.1		Up_19	92.3								Sw_18	130.1
Aa_16	86		Aa_17	83		Aa_18	82.6		Aa_19	88.4					Ac_17	102		Ac_18	121.2		Ac_19	122.3		Up_16	88		Up_17	86		Up_18	82.1		Up_19	92.6								Sw_18	130.7
Aa_16	86		Aa_17	84		Aa_18	82.9		Aa_19	88.6					Ac_17	103		Ac_18	122		Ac_19	122.4		Up_16	88		Up_17	86		Up_18	82.2		Up_19	92.8								Sw_18	130.8
Aa_16	86		Aa_17	84		Aa_18	82.9		Aa_19	88.7					Ac_17	103		Ac_18	122.1		Ac_19	123.9		Up_16	88		Up_17	86		Up_18	82.2		Up_19	93								Sw_18	130.9
Aa_16	86		Aa_17	84		Aa_18	83		Aa_19	89					Ac_17	103		Ac_18	122.2		Ac_19	125.6		Up_16	88		Up_17	87		Up_18	82.2		Up_19	93								Sw_18	133.1
Aa_16	86		Aa_17	84		Aa_18	83.7		Aa_19	89.2					Ac_17	104		Ac_18	123.1		Ac_19	126.3		Up_16	88		Up_17	87		Up_18	82.3		Up_19	93								Sw_18	133.7
Aa_16	87		Aa_17	84		Aa_18	83.7		Aa_19	89.3					Ac_17	105		Ac_18	123.3		Ac_19	126.3		Up_16	88		Up_17	87		Up_18	82.3		Up_19	93.1								Sw_18	138.3
Aa_16	87		Aa_17	84		Aa_18	83.7		Aa_19	89.4					Ac_17	105		Ac_18	123.5		Ac_19	126.4		Up_16	89		Up_17	87		Up_18	82.5		Up_19	93.5								Sw_18	140.6
Aa_16	87		Aa_17	84		Aa_18	83.8		Aa_19	89.5					Ac_17	106		Ac_18	123.7		Ac_19	128		Up_16	89		Up_17	87		Up_18	82.5		Up_19	93.6								Sw_18	142.6
Aa_16	87		Aa_17	84		Aa_18	83.9		Aa_19	89.6					Ac_17	106		Ac_18	124.4		Ac_19	128.2		Up_16	89		Up_17	87		Up_18	82.6		Up_19	93.7								Sw_18	143.4
Aa_16	87		Aa_17	84		Aa_18	83.9		Aa_19	89.7					Ac_17	106		Ac_18	124.6		Ac_19	128.4		Up_16	89		Up_17	88		Up_18	82.9		Up_19	93.8								Sw_18	145.7
Aa_16	87		Aa_17	85		Aa_18	84		Aa_19	89.8					Ac_17	107		Ac_18	124.7		Ac_19	130.7		Up_16	89		Up_17	88		Up_18	83.2		Up_19	93.8								Sw_18	145.8
Aa_16	88		Aa_17	85		Aa_18	84.1		Aa_19	90					Ac_17	107		Ac_18	124.9		Ac_19	132.1		Up_16	89		Up_17	88		Up_18	83.2		Up_19	93.9								Sw_18	148
Aa_16	88		Aa_17	85		Aa_18	84.1		Aa_19	90					Ac_17	108		Ac_18	125.6		Ac_19	132.2		Up_16	90		Up_17	88		Up_18	83.4		Up_19	94.1								Sw_18	152.1
Aa_16	88		Aa_17	85		Aa_18	84.3		Aa_19	90.2					Ac_17	108		Ac_18	125.7		Ac_19	133.3		Up_16	90		Up_17	88		Up_18	83.4		Up_19	94.2								Sw_18	152.3
Aa_16	88		Aa_17	85		Aa_18	84.4		Aa_19	90.2					Ac_17	109		Ac_18	126.8		Ac_19	133.9		Up_16	90		Up_17	88		Up_18	83.6		Up_19	94.2								Sw_18	160
Aa_16	88		Aa_17	85		Aa_18	84.6		Aa_19	90.3					Ac_17	110		Ac_18	126.9		Ac_19	135.3		Up_16	90		Up_17	88		Up_18	83.6		Up_19	94.2								Sw_18	161
Aa_16	88		Aa_17	85		Aa_18	84.7		Aa_19	90.5					Ac_17	110		Ac_18	127.1		Ac_19	135.7		Up_16	90		Up_17	89		Up_18	84		Up_19	94.2								Sw_18	164
Aa_16	88		Aa_17	85		Aa_18	84.8		Aa_19	90.7					Ac_17	110		Ac_18	127.2		Ac_19	135.8		Up_16	90		Up_17	89		Up_18	84.1		Up_19	94.3								Sw_18	164
Aa_16	89		Aa_17	85		Aa_18	84.9		Aa_19	90.7					Ac_17	114		Ac_18	127.4		Ac_19	137.3		Up_16	90		Up_17	89		Up_18	84.2		Up_19	94.8								Sw_18	164
Aa_16	89		Aa_17	86		Aa_18	85		Aa_19	90.9					Ac_17	114		Ac_18	127.5		Ac_19	137.7		Up_16	91		Up_17	89		Up_18	84.3		Up_19	94.9								Sw_18	166
Aa_16	89		Aa_17	86		Aa_18	85		Aa_19	91					Ac_17	114		Ac_18	128		Ac_19	138.7		Up_16	91		Up_17	89		Up_18	84.3		Up_19	94.9								Sw_18	167
Aa_16	89		Aa_17	86		Aa_18	85.2		Aa_19	91.1					Ac_17	115		Ac_18	128.8		Ac_19	139.2		Up_16	91		Up_17	89		Up_18	84.4		Up_19	94.9								Sw_18	169
Aa_16	89		Aa_17	86		Aa_18	85.2		Aa_19	91.1					Ac_17	115		Ac_18	129.3		Ac_19	139.8		Up_16	92		Up_17	89		Up_18	84.4		Up_19	95.3								Sw_18	169
Aa_16	89		Aa_17	86		Aa_18	85.3		Aa_19	91.2					Ac_17	116		Ac_18	129.9		Ac_19	144.9		Up_16	92		Up_17	89		Up_18	84.5		Up_19	95.4								Sw_18	169
Aa_16	90		Aa_17	87		Aa_18	85.3		Aa_19	91.4					Ac_17	116		Ac_18	131.6		Ac_19	146.5		Up_16	92		Up_17	89		Up_18	84.7		Up_19	95.6								Sw_18	172
Aa_16	90		Aa_17	87		Aa_18	85.4		Aa_19	91.4					Ac_17	116		Ac_18	131.7		Ac_19	147.3		Up_16	92		Up_17	90		Up_18	84.7		Up_19	95.7								Sw_18	174
Aa_16	90		Aa_17	87		Aa_18	85.4		Aa_19	91.4					Ac_17	117		Ac_18	132.4		Ac_19	155.9		Up_16	92		Up_17	90		Up_18	84.7		Up_19	96								Sw_18	175
Aa_16	90		Aa_17	87		Aa_18	85.6		Aa_19	91.4					Ac_17	118		Ac_18	132.7					Up_16	92		Up_17	90		Up_18	84.7		Up_19	96.3								Sw_18	179
Aa_16	90		Aa_17	87		Aa_18	85.6		Aa_19	91.5					Ac_17	118		Ac_18	133.3					Up_16	92		Up_17	90		Up_18	84.9		Up_19	96.4								Sw_18	185
Aa_16	90		Aa_17	87		Aa_18	85.7		Aa_19	91.6					Ac_17	119		Ac_18	133.7					Up_16	92		Up_17	90		Up_18	84.9		Up_19	96.6								Sw_18	188
Aa_16	90		Aa_17	87		Aa_18	85.7		Aa_19	91.7					Ac_17	119		Ac_18	134					Up_16	92		Up_17	90		Up_18	84.9		Up_19	96.8								Sw_18	190
Aa_16	91		Aa_17	87		Aa_18	85.8		Aa_19	91.8					Ac_17	119		Ac_18	134.1					Up_16	93		Up_17	91		Up_18	85		Up_19	97.2								Sw_18	190
Aa_16	91		Aa_17	87		Aa_18	85.8		Aa_19	91.9					Ac_17	119		Ac_18	134.7					Up_16	93		Up_17	91		Up_18	85		Up_19	97.4								Sw_18	192
Aa_16	91		Aa_17	87		Aa_18	85.9		Aa_19	91.9					Ac_17	120		Ac_18	135.1					Up_16	93		Up_17	91		Up_18	85.1		Up_19	97.4								Sw_18	199
Aa_16	91		Aa_17	88		Aa_18	85.9		Aa_19	91.9					Ac_17	120		Ac_18	135.4					Up_16	93		Up_17	91		Up_18	85.3		Up_19	97.4
Aa_16	92		Aa_17	88		Aa_18	85.9		Aa_19	91.9					Ac_17	121		Ac_18	135.5					Up_16	93		Up_17	91		Up_18	85.3		Up_19	97.6
Aa_16	92		Aa_17	88		Aa_18	86		Aa_19	92.1					Ac_17	121		Ac_18	135.5					Up_16	94		Up_17	91		Up_18	85.3		Up_19	97.8
Aa_16	92		Aa_17	88		Aa_18	86		Aa_19	92.1					Ac_17	122		Ac_18	135.9					Up_16	94		Up_17	91		Up_18	85.3		Up_19	97.8
Aa_16	92		Aa_17	88		Aa_18	86.1		Aa_19	92.2					Ac_17	122		Ac_18	137					Up_16	95		Up_17	91		Up_18	85.4		Up_19	97.9
Aa_16	93		Aa_17	88		Aa_18	86.2		Aa_19	92.3					Ac_17	122		Ac_18	137.8					Up_16	95		Up_17	91		Up_18	85.5		Up_19	98.6
Aa_16	93		Aa_17	88		Aa_18	86.2		Aa_19	92.3					Ac_17	123		Ac_18	138.8					Up_16	95		Up_17	92		Up_18	85.6		Up_19	98.6
Aa_16	93		Aa_17	88		Aa_18	86.3		Aa_19	92.3					Ac_17	125		Ac_18	139.2					Up_16	96		Up_17	92		Up_18	85.6		Up_19	98.9
Aa_16	93		Aa_17	88		Aa_18	86.4		Aa_19	92.5					Ac_17	125		Ac_18	139.5					Up_16	97		Up_17	92		Up_18	85.8		Up_19	99
Aa_16	94		Aa_17	88		Aa_18	86.4		Aa_19	92.5					Ac_17	126		Ac_18	140.6					Up_16	98		Up_17	92		Up_18	86		Up_19	99.1
Aa_16	94		Aa_17	88		Aa_18	86.5		Aa_19	92.5					Ac_17	126		Ac_18	141.5					Up_16	98		Up_17	92		Up_18	86		Up_19	99.2
Aa_16	94		Aa_17	88		Aa_18	86.5		Aa_19	92.6					Ac_17	126		Ac_18	141.7					Up_16	98		Up_17	92		Up_18	86		Up_19	99.4
Aa_16	94		Aa_17	89		Aa_18	86.5		Aa_19	92.7					Ac_17	126		Ac_18	142					Up_16	98		Up_17	92		Up_18	86		Up_19	100.2
Aa_16	94		Aa_17	89		Aa_18	86.6		Aa_19	92.8					Ac_17	127		Ac_18	142.4					Up_16	98		Up_17	93		Up_18	86		Up_19	100.2
Aa_16	94		Aa_17	89		Aa_18	86.7		Aa_19	93.2					Ac_17	127		Ac_18	143.4					Up_16	99		Up_17	93		Up_18	86.2		Up_19	100.4
Aa_16	94		Aa_17	89		Aa_18	86.7		Aa_19	93.3					Ac_17	127		Ac_18	143.8					Up_16	99		Up_17	93		Up_18	86.2		Up_19	100.5
Aa_16	95		Aa_17	89		Aa_18	86.8		Aa_19	93.6					Ac_17	129		Ac_18	145.8					Up_16	100		Up_17	93		Up_18	86.3		Up_19	100.6
Aa_16	95		Aa_17	89		Aa_18	87		Aa_19	93.7					Ac_17	129		Ac_18	149.2					Up_16	100		Up_17	94		Up_18	86.6		Up_19	100.8
Aa_16	95		Aa_17	89		Aa_18	87		Aa_19	93.9					Ac_17	130		Ac_18	150					Up_16	100		Up_17	94		Up_18	86.6		Up_19	101.4
Aa_16	95		Aa_17	89		Aa_18	87		Aa_19	94					Ac_17	130		Ac_18	157					Up_16	100		Up_17	94		Up_18	86.7		Up_19	101.5
Aa_16	95		Aa_17	89		Aa_18	87.2		Aa_19	94					Ac_17	133								Up_16	102		Up_17	94		Up_18	87.1		Up_19	101.8
Aa_16	96		Aa_17	89		Aa_18	87.5		Aa_19	94					Ac_17	133								Up_16	102		Up_17	94		Up_18	87.1		Up_19	101.8
Aa_16	96		Aa_17	90		Aa_18	87.6		Aa_19	94					Ac_17	134								Up_16	102		Up_17	94		Up_18	87.2		Up_19	101.9
Aa_16	96		Aa_17	90		Aa_18	87.6		Aa_19	94.1					Ac_17	136								Up_16	103		Up_17	94		Up_18	87.2		Up_19	102.3
Aa_16	96		Aa_17	90		Aa_18	87.7		Aa_19	94.2					Ac_17	136								Up_16	103		Up_17	94		Up_18	87.3		Up_19	102.5
Aa_16	96		Aa_17	90		Aa_18	87.8		Aa_19	94.2					Ac_17	137								Up_16	104		Up_17	95		Up_18	87.4		Up_19	102.5
Aa_16	97		Aa_17	90		Aa_18	87.9		Aa_19	94.3					Ac_17	137								Up_16	104		Up_17	95		Up_18	87.5		Up_19	102.8
Aa_16	98		Aa_17	90		Aa_18	88		Aa_19	94.3					Ac_17	138								Up_16	104		Up_17	95		Up_18	87.5		Up_19	103.2
Aa_16	98		Aa_17	90		Aa_18	88		Aa_19	94.4					Ac_17	138								Up_16	105		Up_17	95		Up_18	87.5		Up_19	103.2
Aa_16	98		Aa_17	90		Aa_18	88		Aa_19	94.4					Ac_17	138								Up_16	106		Up_17	95		Up_18	87.6		Up_19	103.2
Aa_16	98		Aa_17	90		Aa_18	88		Aa_19	94.5					Ac_17	141								Up_16	106		Up_17	95		Up_18	87.7		Up_19	103.4
Aa_16	98		Aa_17	90		Aa_18	88		Aa_19	94.6					Ac_17	142								Up_16	107		Up_17	96		Up_18	87.7		Up_19	103.5
Aa_16	98		Aa_17	90		Aa_18	88.1		Aa_19	94.8					Ac_17	146								Up_16	113		Up_17	96		Up_18	87.7		Up_19	104.2
Aa_16	99		Aa_17	90		Aa_18	88.1		Aa_19	94.8					Ac_17	149								Up_16	114		Up_17	96		Up_18	87.8		Up_19	104.3
Aa_16	99		Aa_17	90		Aa_18	88.1		Aa_19	94.9														Up_16	131		Up_17	96		Up_18	87.9		Up_19	104.3
Aa_16	100		Aa_17	91		Aa_18	88.1		Aa_19	94.9																	Up_17	96		Up_18	87.9		Up_19	104.9
Aa_16	100		Aa_17	91		Aa_18	88.1		Aa_19	94.9																	Up_17	96		Up_18	88.2		Up_19	105.1
Aa_16	100		Aa_17	91		Aa_18	88.2		Aa_19	95																	Up_17	96		Up_18	88.2		Up_19	105.2
Aa_16	101		Aa_17	91		Aa_18	88.3		Aa_19	95.2																	Up_17	96		Up_18	88.3		Up_19	105.3
Aa_16	101		Aa_17	92		Aa_18	88.3		Aa_19	95.4																	Up_17	96		Up_18	88.5		Up_19	105.3
Aa_16	102		Aa_17	92		Aa_18	88.4		Aa_19	95.5																	Up_17	97		Up_18	88.6		Up_19	105.3
Aa_16	102		Aa_17	92		Aa_18	88.5		Aa_19	95.6																	Up_17	97		Up_18	88.6		Up_19	105.6
Aa_16	103		Aa_17	92		Aa_18	88.5		Aa_19	95.8																	Up_17	97		Up_18	88.6		Up_19	105.6
Aa_16	103		Aa_17	92		Aa_18	88.5		Aa_19	95.8																	Up_17	97		Up_18	88.6		Up_19	105.7
Aa_16	103		Aa_17	92		Aa_18	88.5		Aa_19	95.9																	Up_17	98		Up_18	88.6		Up_19	106.2
Aa_16	103		Aa_17	92		Aa_18	88.6		Aa_19	96.1																	Up_17	98		Up_18	88.7		Up_19	106.2
Aa_16	104		Aa_17	92		Aa_18	88.7		Aa_19	96.2																	Up_17	98		Up_18	88.7		Up_19	106.5
Aa_16	104		Aa_17	92		Aa_18	88.8		Aa_19	96.2																	Up_17	99		Up_18	88.7		Up_19	107.1
Aa_16	105		Aa_17	92		Aa_18	88.8		Aa_19	96.2																	Up_17	100		Up_18	88.8		Up_19	107.3
Aa_16	106		Aa_17	93		Aa_18	88.9		Aa_19	96.3																	Up_17	100		Up_18	88.8		Up_19	107.3
Aa_16	106		Aa_17	93		Aa_18	89		Aa_19	96.4																	Up_17	100		Up_18	88.8		Up_19	108.5
Aa_16	106		Aa_17	93		Aa_18	89.1		Aa_19	96.5																	Up_17	100		Up_18	88.9		Up_19	109.5
Aa_16	107		Aa_17	93		Aa_18	89.2		Aa_19	96.5																	Up_17	100		Up_18	88.9		Up_19	109.9
Aa_16	107		Aa_17	93		Aa_18	89.2		Aa_19	96.7																	Up_17	100		Up_18	88.9		Up_19	110.2
Aa_16	107		Aa_17	93		Aa_18	89.4		Aa_19	96.7																	Up_17	100		Up_18	88.9		Up_19	111.1
Aa_16	108		Aa_17	93		Aa_18	89.4		Aa_19	96.8																	Up_17	100		Up_18	89		Up_19	112.1
Aa_16	109		Aa_17	93		Aa_18	89.4		Aa_19	96.8																	Up_17	101		Up_18	89		Up_19	112.8
Aa_16	111		Aa_17	93		Aa_18	89.5		Aa_19	96.9																	Up_17	102		Up_18	89.1		Up_19	113.2
Aa_16	111		Aa_17	94		Aa_18	89.5		Aa_19	96.9																	Up_17	103		Up_18	89.2		Up_19	114.3
Aa_16	119		Aa_17	94		Aa_18	89.5		Aa_19	97																	Up_17	104		Up_18	89.3		Up_19	118.7
Aa_16	120		Aa_17	94		Aa_18	89.6		Aa_19	97.1																	Up_17	106		Up_18	89.3		Up_19	127.1
Aa_16	126		Aa_17	94		Aa_18	89.7		Aa_19	97.1																	Up_17	107		Up_18	89.4
			Aa_17	94		Aa_18	89.8		Aa_19	97.2																	Up_17	107		Up_18	89.5
			Aa_17	94		Aa_18	89.9		Aa_19	97.3																	Up_17	108		Up_18	89.5
			Aa_17	94		Aa_18	90.1		Aa_19	97.3																	Up_17	108		Up_18	89.6
			Aa_17	94		Aa_18	90.1		Aa_19	97.4																	Up_17	115		Up_18	89.6
			Aa_17	95		Aa_18	90.1		Aa_19	97.5																				Up_18	89.6
			Aa_17	95		Aa_18	90.2		Aa_19	97.5																				Up_18	89.7
			Aa_17	95		Aa_18	90.3		Aa_19	97.5																				Up_18	89.7
			Aa_17	95		Aa_18	90.4		Aa_19	97.6																				Up_18	89.7
			Aa_17	95		Aa_18	90.4		Aa_19	97.6																				Up_18	89.8
			Aa_17	95		Aa_18	90.6		Aa_19	97.6																				Up_18	89.9
			Aa_17	96		Aa_18	90.7		Aa_19	97.6																				Up_18	89.9
			Aa_17	96		Aa_18	90.7		Aa_19	97.8																				Up_18	90
			Aa_17	96		Aa_18	90.7		Aa_19	97.9																				Up_18	90.1
			Aa_17	96		Aa_18	90.8		Aa_19	98																				Up_18	90.1
			Aa_17	96		Aa_18	90.8		Aa_19	98																				Up_18	90.1
			Aa_17	97		Aa_18	90.8		Aa_19	98.2																				Up_18	90.3
			Aa_17	97		Aa_18	90.8		Aa_19	98.2																				Up_18	90.3
			Aa_17	97		Aa_18	90.9		Aa_19	98.3																				Up_18	90.4
			Aa_17	97		Aa_18	91		Aa_19	98.3																				Up_18	90.4
			Aa_17	97		Aa_18	91		Aa_19	98.4																				Up_18	90.5
			Aa_17	97		Aa_18	91		Aa_19	98.5																				Up_18	91
			Aa_17	97		Aa_18	91.1		Aa_19	98.8																				Up_18	91
			Aa_17	98		Aa_18	91.3		Aa_19	98.8																				Up_18	91.1
			Aa_17	98		Aa_18	91.3		Aa_19	99																				Up_18	91.2
			Aa_17	98		Aa_18	91.3		Aa_19	99																				Up_18	91.3
			Aa_17	98		Aa_18	91.5		Aa_19	99																				Up_18	91.3
			Aa_17	98		Aa_18	91.5		Aa_19	99.1																				Up_18	91.4
			Aa_17	98		Aa_18	91.5		Aa_19	99.2																				Up_18	91.4
			Aa_17	98		Aa_18	91.7		Aa_19	99.2																				Up_18	91.5
			Aa_17	98		Aa_18	91.7		Aa_19	99.3																				Up_18	91.5
			Aa_17	99		Aa_18	91.8		Aa_19	99.3																				Up_18	91.6
			Aa_17	99		Aa_18	91.9		Aa_19	99.4																				Up_18	91.6
			Aa_17	99		Aa_18	91.9		Aa_19	99.4																				Up_18	91.6
			Aa_17	99		Aa_18	91.9		Aa_19	99.4																				Up_18	91.7
			Aa_17	99		Aa_18	92		Aa_19	99.4																				Up_18	91.8
			Aa_17	99		Aa_18	92		Aa_19	99.4																				Up_18	91.8
			Aa_17	99		Aa_18	92		Aa_19	99.6																				Up_18	91.8
			Aa_17	99		Aa_18	92.1		Aa_19	99.6																				Up_18	92
			Aa_17	100		Aa_18	92.1		Aa_19	99.8																				Up_18	92.1
			Aa_17	100		Aa_18	92.1		Aa_19	99.8																				Up_18	92.2
			Aa_17	100		Aa_18	92.1		Aa_19	99.9																				Up_18	92.3
			Aa_17	100		Aa_18	92.1		Aa_19	99.9																				Up_18	92.3
			Aa_17	100		Aa_18	92.2		Aa_19	100																				Up_18	92.3
			Aa_17	100		Aa_18	92.3		Aa_19	100.2																				Up_18	92.3
			Aa_17	100		Aa_18	92.3		Aa_19	100.3																				Up_18	92.4
			Aa_17	100		Aa_18	92.4		Aa_19	100.3																				Up_18	92.4
			Aa_17	100		Aa_18	92.4		Aa_19	100.4																				Up_18	92.5
			Aa_17	100		Aa_18	92.5		Aa_19	100.4																				Up_18	92.5
			Aa_17	100		Aa_18	92.5		Aa_19	100.4																				Up_18	92.5
			Aa_17	101		Aa_18	92.5		Aa_19	100.4																				Up_18	92.5
			Aa_17	101		Aa_18	92.7		Aa_19	100.5																				Up_18	92.5
			Aa_17	101		Aa_18	92.8		Aa_19	100.5																				Up_18	92.5
			Aa_17	102		Aa_18	92.8		Aa_19	100.5																				Up_18	92.6
			Aa_17	102		Aa_18	92.8		Aa_19	100.7																				Up_18	92.8
			Aa_17	102		Aa_18	92.9		Aa_19	100.8																				Up_18	93.1
			Aa_17	103		Aa_18	93		Aa_19	100.8																				Up_18	93.1
			Aa_17	103		Aa_18	93.1		Aa_19	100.8																				Up_18	93.1
			Aa_17	103		Aa_18	93.1		Aa_19	100.8																				Up_18	93.1
			Aa_17	103		Aa_18	93.1		Aa_19	100.9																				Up_18	93.1
			Aa_17	104		Aa_18	93.1		Aa_19	101																				Up_18	93.1
			Aa_17	104		Aa_18	93.3		Aa_19	101																				Up_18	93.2
			Aa_17	104		Aa_18	93.3		Aa_19	101.1																				Up_18	93.3
			Aa_17	104		Aa_18	93.4		Aa_19	101.2																				Up_18	93.4
			Aa_17	104		Aa_18	93.4		Aa_19	101.3																				Up_18	93.4
			Aa_17	105		Aa_18	93.4		Aa_19	101.3																				Up_18	93.4
			Aa_17	105		Aa_18	93.4		Aa_19	101.4																				Up_18	93.5
			Aa_17	105		Aa_18	93.5		Aa_19	101.4																				Up_18	93.5
			Aa_17	105		Aa_18	93.5		Aa_19	101.5																				Up_18	93.6
			Aa_17	106		Aa_18	93.6		Aa_19	101.8																				Up_18	93.6
			Aa_17	106		Aa_18	93.9		Aa_19	101.9																				Up_18	93.7
			Aa_17	106		Aa_18	93.9		Aa_19	102																				Up_18	93.7
			Aa_17	106		Aa_18	94		Aa_19	102.3																				Up_18	93.9
			Aa_17	107		Aa_18	94.1		Aa_19	102.5																				Up_18	94
			Aa_17	108		Aa_18	94.2		Aa_19	102.5																				Up_18	94.1
			Aa_17	108		Aa_18	94.3		Aa_19	102.5																				Up_18	94.1
			Aa_17	109		Aa_18	94.3		Aa_19	102.8																				Up_18	94.1
			Aa_17	110		Aa_18	94.3		Aa_19	102.8																				Up_18	94.3
			Aa_17	111		Aa_18	94.3		Aa_19	102.9																				Up_18	94.3
			Aa_17	112		Aa_18	94.4		Aa_19	103.1																				Up_18	94.4
			Aa_17	112		Aa_18	94.4		Aa_19	103.1																				Up_18	94.5
			Aa_17	113		Aa_18	94.4		Aa_19	103.1																				Up_18	94.5
			Aa_17	113		Aa_18	94.4		Aa_19	103.1																				Up_18	94.5
			Aa_17	114		Aa_18	94.5		Aa_19	103.2																				Up_18	94.6
			Aa_17	114		Aa_18	94.6		Aa_19	103.4																				Up_18	94.6
			Aa_17	115		Aa_18	94.8		Aa_19	103.4																				Up_18	94.6
			Aa_17	118		Aa_18	94.8		Aa_19	103.6																				Up_18	94.6
			Aa_17	122		Aa_18	94.8		Aa_19	103.6																				Up_18	94.7
			Aa_17	131		Aa_18	94.9		Aa_19	103.6																				Up_18	94.8
						Aa_18	95		Aa_19	103.7																				Up_18	94.9
						Aa_18	95		Aa_19	103.7																				Up_18	95.1
						Aa_18	95.1		Aa_19	103.8																				Up_18	95.3
						Aa_18	95.1		Aa_19	104																				Up_18	95.3
						Aa_18	95.2		Aa_19	104.3																				Up_18	95.3
						Aa_18	95.2		Aa_19	104.5																				Up_18	95.4
						Aa_18	95.4		Aa_19	105.1																				Up_18	95.6
						Aa_18	95.5		Aa_19	105.2																				Up_18	95.6
						Aa_18	95.5		Aa_19	105.2																				Up_18	95.7
						Aa_18	95.5		Aa_19	105.3																				Up_18	95.7
						Aa_18	95.7		Aa_19	105.3																				Up_18	95.8
						Aa_18	95.7		Aa_19	105.3																				Up_18	95.8
						Aa_18	95.8		Aa_19	105.4																				Up_18	95.9
						Aa_18	95.8		Aa_19	105.4																				Up_18	95.9
						Aa_18	95.8		Aa_19	105.4																				Up_18	96
						Aa_18	95.8		Aa_19	106																				Up_18	96
						Aa_18	95.9		Aa_19	106.6																				Up_18	96
						Aa_18	95.9		Aa_19	107.1																				Up_18	96.1
						Aa_18	96		Aa_19	107.1																				Up_18	96.2
						Aa_18	96.1		Aa_19	107.1																				Up_18	96.3
						Aa_18	96.1		Aa_19	107.4																				Up_18	96.3
						Aa_18	96.3		Aa_19	107.8																				Up_18	96.4
						Aa_18	96.3		Aa_19	108.1																				Up_18	96.4
						Aa_18	96.4		Aa_19	108.3																				Up_18	96.4
						Aa_18	96.4		Aa_19	108.3																				Up_18	96.5
						Aa_18	96.4		Aa_19	108.9																				Up_18	96.6
						Aa_18	96.4		Aa_19	109.5																				Up_18	96.6
						Aa_18	96.5		Aa_19	109.8																				Up_18	96.7
						Aa_18	96.5		Aa_19	110.2																				Up_18	96.8
						Aa_18	96.6		Aa_19	110.5																				Up_18	96.8
						Aa_18	96.7		Aa_19	110.6																				Up_18	96.8
						Aa_18	96.7		Aa_19	110.9																				Up_18	96.9
						Aa_18	96.8		Aa_19	111.2																				Up_18	96.9
						Aa_18	96.8		Aa_19	111.2																				Up_18	96.9
						Aa_18	97		Aa_19	111.5																				Up_18	97
						Aa_18	97.1		Aa_19	111.7																				Up_18	97
						Aa_18	97.3		Aa_19	112.3																				Up_18	97
						Aa_18	97.3		Aa_19	112.4																				Up_18	97
						Aa_18	97.3		Aa_19	113.9																				Up_18	97.2
						Aa_18	97.4		Aa_19	115																				Up_18	97.3
						Aa_18	97.5		Aa_19	115.2																				Up_18	97.3
						Aa_18	97.5		Aa_19	115.7																				Up_18	97.3
						Aa_18	97.6		Aa_19	116.4																				Up_18	97.4
						Aa_18	97.6		Aa_19	117.7																				Up_18	97.5
						Aa_18	97.6		Aa_19	117.7																				Up_18	97.5
						Aa_18	97.8		Aa_19	118.1																				Up_18	97.6
						Aa_18	97.8		Aa_19	118.7																				Up_18	97.7
						Aa_18	97.9		Aa_19	127.8																				Up_18	97.8
						Aa_18	98.2		Aa_19	128.4																				Up_18	97.8
						Aa_18	98.2																							Up_18	98
						Aa_18	98.3																							Up_18	98.2
						Aa_18	98.3																							Up_18	98.2
						Aa_18	98.3																							Up_18	98.3
						Aa_18	98.5																							Up_18	98.4
						Aa_18	98.5																							Up_18	98.4
						Aa_18	98.5																							Up_18	98.4
						Aa_18	98.5																							Up_18	98.4
						Aa_18	98.6																							Up_18	98.5
						Aa_18	98.6																							Up_18	98.6
						Aa_18	98.6																							Up_18	98.7
						Aa_18	98.7																							Up_18	98.7
						Aa_18	98.8																							Up_18	98.7
						Aa_18	98.9																							Up_18	98.8
						Aa_18	98.9																							Up_18	98.8
						Aa_18	98.9																							Up_18	98.9
						Aa_18	99																							Up_18	98.9
						Aa_18	99.1																							Up_18	98.9
						Aa_18	99.2																							Up_18	98.9
						Aa_18	99.2																							Up_18	98.9
						Aa_18	99.2																							Up_18	99
						Aa_18	99.3																							Up_18	99
						Aa_18	99.3																							Up_18	99.1
						Aa_18	99.3																							Up_18	99.1
						Aa_18	99.3																							Up_18	99.3
						Aa_18	99.4																							Up_18	99.5
						Aa_18	99.6																							Up_18	99.7
						Aa_18	99.8																							Up_18	99.7
						Aa_18	100																							Up_18	99.9
						Aa_18	100																							Up_18	100
						Aa_18	100.1																							Up_18	100.1
						Aa_18	100.1																							Up_18	100.2
						Aa_18	100.1																							Up_18	100.4
						Aa_18	100.2																							Up_18	100.4
						Aa_18	100.2																							Up_18	100.6
						Aa_18	100.2																							Up_18	100.7
						Aa_18	100.3																							Up_18	100.8
						Aa_18	100.3																							Up_18	100.8
						Aa_18	100.3																							Up_18	101.2
						Aa_18	100.4																							Up_18	101.2
						Aa_18	100.4																							Up_18	101.4
						Aa_18	100.4																							Up_18	101.5
						Aa_18	100.5																							Up_18	101.7
						Aa_18	100.6																							Up_18	101.8
						Aa_18	100.7																							Up_18	101.8
						Aa_18	100.7																							Up_18	101.9
						Aa_18	100.8																							Up_18	102
						Aa_18	100.8																							Up_18	102
						Aa_18	100.8																							Up_18	102.2
						Aa_18	100.9																							Up_18	102.3
						Aa_18	100.9																							Up_18	102.3
						Aa_18	100.9																							Up_18	102.5
						Aa_18	101.1																							Up_18	102.5
						Aa_18	101.1																							Up_18	102.5
						Aa_18	101.3																							Up_18	102.6
						Aa_18	101.4																							Up_18	102.7
						Aa_18	101.4																							Up_18	102.8
						Aa_18	101.5																							Up_18	102.9
						Aa_18	101.6																							Up_18	103.2
						Aa_18	101.6																							Up_18	103.4
						Aa_18	101.6																							Up_18	103.5
						Aa_18	101.6																							Up_18	103.9
						Aa_18	101.7																							Up_18	104.1
						Aa_18	101.7																							Up_18	104.2
						Aa_18	101.8																							Up_18	104.3
						Aa_18	101.9																							Up_18	104.3
						Aa_18	101.9																							Up_18	104.5
						Aa_18	101.9																							Up_18	104.5
						Aa_18	102.2																							Up_18	104.8
						Aa_18	102.2																							Up_18	105
						Aa_18	102.3																							Up_18	105.3
						Aa_18	102.4																							Up_18	105.5
						Aa_18	102.4																							Up_18	105.7
						Aa_18	102.5																							Up_18	105.9
						Aa_18	102.5																							Up_18	105.9
						Aa_18	102.5																							Up_18	106
						Aa_18	102.7																							Up_18	106.4
						Aa_18	102.7																							Up_18	106.5
						Aa_18	102.7																							Up_18	106.5
						Aa_18	102.9																							Up_18	106.5
						Aa_18	102.9																							Up_18	107.4
						Aa_18	102.9																							Up_18	107.6
						Aa_18	102.9																							Up_18	107.8
						Aa_18	103																							Up_18	108.3
						Aa_18	103.4																							Up_18	109
						Aa_18	103.5																							Up_18	109.4
						Aa_18	103.5																							Up_18	109.5
						Aa_18	103.6																							Up_18	110
						Aa_18	103.8																							Up_18	110.4
						Aa_18	103.9																							Up_18	110.7
						Aa_18	103.9																							Up_18	110.7
						Aa_18	104																							Up_18	111.3
						Aa_18	104.2																							Up_18	111.3
						Aa_18	104.3																							Up_18	112.6
						Aa_18	104.6																							Up_18	113.5
						Aa_18	104.7																							Up_18	113.8
						Aa_18	104.7																							Up_18	116.4
						Aa_18	104.7																							Up_18	119.3
						Aa_18	104.8																							Up_18	121.9
						Aa_18	105.2																							Up_18	126.4
						Aa_18	105.4																							Up_18	131.1
						Aa_18	105.7
						Aa_18	105.8
						Aa_18	105.9
						Aa_18	106
						Aa_18	106.1
						Aa_18	106.1
						Aa_18	106.1
						Aa_18	106.2
						Aa_18	106.3
						Aa_18	106.5
						Aa_18	106.6
						Aa_18	106.9
						Aa_18	107.4
						Aa_18	107.5
						Aa_18	107.6
						Aa_18	107.7
						Aa_18	108.1
						Aa_18	108.4
						Aa_18	108.4
						Aa_18	108.8
						Aa_18	108.9
						Aa_18	108.9
						Aa_18	108.9
						Aa_18	109.5
						Aa_18	109.7
						Aa_18	109.7
						Aa_18	110
						Aa_18	110.1
						Aa_18	110.5
						Aa_18	110.8
						Aa_18	110.8
						Aa_18	110.9
						Aa_18	111
						Aa_18	111.6
						Aa_18	111.8
						Aa_18	111.9
						Aa_18	112.5
						Aa_18	112.7
						Aa_18	113
						Aa_18	113.8
						Aa_18	114.7
						Aa_18	115.1
						Aa_18	116.3
						Aa_18	116.5
						Aa_18	116.6
						Aa_18	117.2
						Aa_18	118.1
						Aa_18	118.7
						Aa_18	118.8
						Aa_18	120
						Aa_18	120.2
						Aa_18	127.4
						Aa_18	150.1
